# Supplementary material for: Limited social plasticity in the socially polymorphic sweat bee Lasioglossum calceatum
Source: Behav Ecol Sociobiol. 2018 Mar 10;72(3):56. doi: 10.1007/s00265-018-2475-9 (PMC5845590; doi:10.1007/s00265-018-2475-9)
Supplement: Supplementary file 1 — (CSV 8 kb) [file 265_2018_2475_MOESM1_ESM.csv]

Limited social plasticity in the socially polymorphic sweat bee Lasioglossum calceatum									day of first foundress provision	days to 1st offspring emergence	day of 1st offspring emergence	source (n=native, s=sotland)	phenotype	nest	year	temperature during provisioning	temperature on emerge			first prov date	number of days to first offspring emergence	firstoff	source (n=native, s=sotland)	phenotype	subset	nest	year	temp during provisioning period	temp upon emerge		nest	wing length	caste (worker/foundress)		source	foundress wing length (mm)			nest	wing length	caste (worker/foundress)	source		source	nest	no workers	no B2 brood (alive)	Offspring_ALL
Behavioural Ecology and Sociobiology									6	71	77	n	soc	1	15	11.06	20.9			6	71	77	n	soc	nsoc	1	15	11.06	20.9		1	5.3	w		n	6.6			64	6.6	f	s		n	4	6	12	14
PJ Davison & J Field									9	69	78	n	soc	3	15	11.14	20.9			9	69	78	n	soc	nsoc	3	15	11.14	20.9		1	5.8	w		n	7.6			65	6.4	f	s		n	5	3	3	4
University of Exeter									6	71	77	n	soc	4	15	11.05	20.9			6	71	77	n	soc	nsoc	4	15	11.05	20.9		3	6.1	w		n	6.3			72	7	f	s		n	11	2	0	0
p.davison@exeter.ac.uk									6	74	80	n	soc	5	15	11.47	18.3			6	74	80	n	soc	nsoc	5	15	11.47	18.3		3	6.2	w		n	7			75	6.5	f	s		n	15	1	3	3
									6	74	80	n	soc	7	15	11.04	18.3			6	74	80	n	soc	nsoc	7	15	11.04	18.3		3	6.1	w		n	6.6			82	6.7	f	s		n	17	4	4	4
									6	77	83	s	NA	8	15	NA	NA			6	77	83	n	NA	NA	8	15	NA	NA		5	6	w		n	7.2			1	6.6	f	n		n	20	5	7	8
									6	72	78	n	soc	9	15	11.05	20.9			6	72	78	n	soc	nsoc	9	15	11.05	20.9		5	6.1	w		n	7.1			3	7.6	f	n		n	24	4	5	6
									6	71	77	n	soc	11	15	11.5	20.9			6	71	77	n	soc	nsoc	11	15	11.5	20.9		5	6	w		n	6.7			5	6.3	f	n		n	29	1	2	2
									6	70	76	n	soc	12	15	11.05	20.9			6	70	76	n	soc	nsoc	12	15	11.05	20.9		5	6	w		n	7.2			9	7	f	n		n	32	4	9	9
									6	70	76	n	soc	15	15	11.04	20.9			6	70	76	n	soc	nsoc	15	15	11.04	20.9		5	6.3	w		n	7.1			11	6.6	f	n		n	36	4	9	10
									9	74	83	n	NA	16	15	11.03	17.1			9	74	83	n	NA	NA	16	15	11.03	17.1		9	6.1	w		n	6.3			15	7.2	f	n		n	38	3	5	7
									6	70	76	n	soc	17	15	11.39	19.6			6	70	76	n	soc	nsoc	17	15	11.39	19.6		11	6	w		n	7.1			17	7.1	f	n		n	45	3	10	10
									7	71	78	n	soc	20	15	11.09	20.9			7	71	78	n	soc	nsoc	20	15	11.09	20.9		11	5.6	w		n	7.3			20	7.1	f	n		n	49	2	6	6
									6	70	76	n	soc	24	15	11.05	19.2			6	70	76	n	soc	nsoc	24	15	11.05	19.2		15	5.7	w		s	7			26	7.1	f	n		n	58	6	3	3
									6	70	76	n	soc	26	15	11.5	19.9			6	70	76	n	soc	nsoc	26	15	11.5	19.9		17	6.4	w		n	7.3			29	7.3	f	n		n	59	1	4	4
									7	76	83	n	soc	29	15	11.5	17.1			7	76	83	n	soc	nsoc	29	15	11.5	17.1		17	6.9	w		n	7.5			32	7.3	f	n		n	92	1	4	4
									7	69	76	n	soc	32	15	11.08	18.7			7	69	76	n	soc	nsoc	32	15	11.08	18.7		17	6.9	w		n	6.4			35	7.5	f	n		s	82	3	1	1
									7	73	80	n	soc	35	15	11.08	18.3			7	73	80	n	soc	nsoc	35	15	11.08	18.3		17	6.3	w		s	6.3			38	6.4	f	n
									7	73	80	n	soc	36	15	11.09	18.3			7	73	80	n	soc	nsoc	36	15	11.09	18.3		20	6.1	w		n	7.1			45	7.1	f	n
									9	67	76	n	soc	38	15	11.14	18.5			9	67	76	n	soc	nsoc	38	15	11.14	18.5		20	6.4	w		n	6.8			46	6.8	f	n
									9	69	78	n	NA	40	15	11.03	20.9			9	69	78	n	NA	NA	40	15	11.03	20.9		20	6.4	w		n	6.9			58	6.8	f	n
									8	72	80	n	soc	43	15	11.1	18.3			8	72	80	n	soc	nsoc	43	15	11.1	18.3		20	6.3	w		s	6.8			59	7	f	n
									9	68	77	n	soc	45	15	11.13	20.9			9	68	77	n	soc	nsoc	45	15	11.13	20.9		20	6.2	w		n	6.8			87	6.7	f	n
									9	71	80	n	soc	46	15	11.57	18.3			9	71	80	n	soc	nsoc	46	15	11.57	18.3		26	5.7	w		n	7			64	7	w	s
									17	63	80	n	soc	49	15	11.95	18.3			17	63	80	n	soc	nsoc	49	15	11.95	18.3		29	6.5	w		s	6.6			64	6.6	w	s
									25	58	83	n	sol	56	15	12.48	17.1			25	58	83	n	sol	nsol	56	15	12.48	17.1		32	6.4	w		s	6.7			64	6.2	w	s
									29	51	80	n	soc	58	15	12.29	18.3			29	51	80	n	soc	nsoc	58	15	12.29	18.3		32	6.1	w		s	6.1			65	6.7	w	s
									25	62	87	n	soc	59	15	12.42	17.9			25	62	87	n	soc	nsoc	59	15	12.42	17.9		32	6.6	w		s	6.7			70	6.9	w	s
									33	54	87	n	soc	61	15	12.3	17.6			33	54	87	n	soc	nsoc	61	15	12.3	17.6		32	6.1	w		s	7			70	6.6	w	s
									37	43	80	n	soc	63	15	12.3	18.3			37	43	80	n	soc	nsoc	63	15	12.3	18.3		35	6	w		s	6.6			72	7	w	s
									36	47	83	s	sol	64	15	13.46	17.1			36	47	83	s	sol	ssol	64	15	13.46	17.1		36	6.3	w		s	6.5			72	7.2	w	s
									40	44	84	s	sol	65	15	13.82	16.6			40	44	84	s	sol	ssol	65	15	13.82	16.6		36	6.2	w		s	6.5			75	6.6	w	s
									42	46	84	s	sol	66	15	12.7	16.6			42	46	84	s	sol	ssol	66	15	12.7	16.6		36	6.5	w		s	6.2			82	6.8	w	s
									42	NA	NA	s	sol	72	15	NA	NA			42	NA	NA	s	sol	ssol	72	15	NA	NA		36	6	w		s	6.4			82	6.2	w	s
									47	36	83	s	sol	77	15	13.35	17.1			47	36	83	s	sol	ssol	77	15	13.35	17.1		38	6	w		s	6.6			82	6.3	w	s
									50	36	86	s	sol	80	15	13.33	17.4			50	36	86	s	sol	ssol	80	15	13.33	17.4		38	6.6	w		s	6.3			83	6.5	w	s
									51	45	86	s	sol	81	15	14.4	17.4			51	45	86	s	sol	ssol	81	15	14.4	17.4		38	6.4	w		s	6.7			83	6.9	w	s
									52	30	82	s	soc	82	15	13.01	16.6			52	30	82	s	soc	ssoc	82	15	13.01	16.6		38	6.6	w		s	6.5			1	5.3	w	n
									53	30	83	s	sol	83	15	13.7	17.1			53	30	83	s	sol	ssol	83	15	13.7	17.1		45	6.7	w		s	6.4			1	5.8	w	n
									54	49	82	n	soc	86	15	13.9	16.6			54	49	82	n	soc	nsoc	86	15	13.9	16.6		45	6.1	w		s	6.45			3	6.1	w	n
									55	25	80	n	soc	87	15	13.9	18.3			55	25	80	n	soc	nsoc	87	15	13.9	18.3		45	6.5	w		n	6.7			3	6.2	w	n
																				17	75	92	n	soc	nsoc1213	1	13	12.24	19.5		46	6.3	w						3	6.1	w	n
																				23	70	93	n	soc	nsoc1213	3	13	10.86	17.8		58	6.7	w						5	6	w	n
																				22	65	87	n	soc	nsoc1213	7	13	10.87	18.6		58	6.4	w						5	6.1	w	n
																				18	73	91	n	soc	nsoc1213	9	13	11.58	20		58	6.6	w						5	6	w	n
																				16	70	86	n	soc	nsoc1213	10	13	11.44	19.3		58	6.6	w						5	6	w	n
																				32	61	93	n	soc	nsoc1213	13	13	10.87	17.8		58	6.2	w						5	6.3	w	n
																				22	70	92	n	soc	nsoc1213	19	13	11.58	19.5		58	6.5	w						9	6.1	w	n
																				22	69	91	n	soc	nsoc1213	26	13	10.87	20		59	6.2	w						11	6	w	n
																				18	75	93	n	soc	nsoc1213	28	13	11.56	17.8		59	6.3	w						11	5.6	w	n
																				22	69	91	n	soc	nsoc1213	29	13	11.58	20		59	6.4	w						15	5.7	w	n
																				23	70	93	n	soc	nsoc1213	30	13	11.56	17.8		87	5.7	w						17	6.4	w	n
																				23	68	91	n	soc	nsoc1213	31	13	10.8	20		1	6.6	f						17	6.9	w	n
																				26	65	91	n	soc	nsoc1213	32	13	10.61	20		3	7.6	f						17	6.9	w	n
																				32	59	91	n	soc	nsoc1213	34	13	10.77	20		5	6.3	f						17	6.3	w	n
																				47	47	94	n	soc	nsoc1213	36	13	11.8	17.8		9	7	f						20	6.1	w	n
																				47	46	93	n	soc	nsoc1213	37	13	13.14	17.8		11	6.6	f						20	6.4	w	n
																				47	45	92	n	soc	nsoc1213	38	13	NA	19.5		15	7.2	f						20	6.4	w	n
																				29	71	100	n	soc	nsoc1213	54	12	14.47	15.9		17	7.1	f						20	6.3	w	n
																				42	58	100	n	soc	nsoc1213	111	12	17.9	15.9		20	7.1	f						20	6.2	w	n
																				36	49	85	n	sol	nsol1213	191	12	17.5	14.7		26	7.1	f						26	5.7	w	n
																				35	51	86	n	soc	nsoc1213	337	12	17.26	15.1		29	7.3	f						29	6.5	w	n
																				29	60	89	n	soc	nsoc1213	371	12	10.86	17.7		32	7.3	f						32	6.4	w	n
																				39	50	89	n	soc	nsoc1213	392	12	19.65	17.7		35	7.5	f						32	6.1	w	n
																				36	62	98	n	sol	nsol1213	406	12	16.68	16.2		38	6.4	f						32	6.6	w	n
																				36	64	100	n	soc	nsoc1213	449	12	17.2	15.9		45	7.1	f						32	6.1	w	n
																				43	54	97	n	soc	nsoc1213	461	12	18.3	16.3		46	6.8	f						35	6	w	n
																															58	6.8	f						36	6.3	w	n
																															59	7	f						36	6.2	w	n
																															87	6.7	f						36	6.5	w	n
																																							36	6	w	n
																																							38	6	w	n
																																							38	6.6	w	n
																																							38	6.4	w	n
																																							38	6.6	w	n
																																							45	6.7	w	n
																																							45	6.1	w	n
																																							45	6.5	w	n
																																							46	6.3	w	n
																																							58	6.7	w	n
																																							58	6.4	w	n
																																							58	6.6	w	n
																																							58	6.6	w	n
																																							58	6.2	w	n
																																							58	6.5	w	n
																																							59	6.2	w	n
																																							59	6.3	w	n
																																							59	6.4	w	n
																																							87	5.7	w	n
