# Supplementary material for: Limited social plasticity in the socially polymorphic sweat bee Lasioglossum calceatum
Source: Behav Ecol Sociobiol. 2018 Mar 10;72(3):56. doi: 10.1007/s00265-018-2475-9 (PMC5845590; doi:10.1007/s00265-018-2475-9)
Supplement: Supplementary file 3 — (XLSX 19 kb) [file 265_2018_2475_MOESM3_ESM.xlsx]

## Sheet: Sheet1
Limited social plasticity in the socially polymorphic sweat bee Lasioglossum calceatum								DNAlabel	Population	Sex	Nest	TypeAPL*	AdultBrood**	CasteFWB2***	LM20	Mala09	LMA24	LMA36	LMA40	LMA02	LMA53	LMA03	LMA12	LMA29	LMA51
Behavioural Ecology and Sociobiology								120	Inverness	F		A	A		80/80	87/89	145/151	183/	151/171	139/143	225/225	156/160	141/141	205/205
PJ Davison & J Field								122	Inverness	F		A	A		80/80		145/151	183/	151/167	141/143	225/225		135/135	205/205
University of Exeter								131	Inverness	F		A	A			87/89	151/	183/	155/171	143/143	225/225	160/162	135/135	205/205
p.davison@exeter.ac.uk								132	Inverness	F		A	A		80/80	75/89	147/151	191/	171/177	139/139	231/231	142/148	135/143	203/209
								133	Inverness	F		A	A		80/94	89/89	145/	183/	153/165	141/143	225/225	158/160	135/139	205/205
								135	Inverness	F		A	A		80/80		145/151	183/	151/169	141/143	223/225	154/154	135/139	205/205
								140	Inverness	F		A	A		80/80	89/91	143/151	183/	153/173	141/143	223/225	158/168	135/141	205/205
								333	Inverness	F		A	A		80/80	87/87	143/151	183/183	151/169	139/143	225/227		135/135	205/205
								334	Inverness	F		A	A		80/80	87/89	150/150	183/183	151/153	141/143	225/227		135/141	205/205
								335	Inverness	F		A	A		80/80		150/150	183/183	153/159	139/143	225/227		135/141	205/205
								336	Inverness	F		A	A		80/80		145/150	183/183	153/153	133/141	227/227		141/141	205/205
								337	Inverness	F		A	A		80/80		145/145	183/183	159/169	139/141	227/227		137/141	205/205
								338	Inverness	F		A	A		80/80		150/150	183/183	151/151	143/143	227/227		135/139	205/205
								339	Inverness	F		A	A		80/80		143/150	183/183	151/169	143/143	225/227		135/135	205/205
								340	Inverness	F		A	A		80/80		150/150	183/183	153/169	139/141	225/227		135/135	205/205
								341	Inverness	F		A	A		80/80		143/145	183/183	151/151	141/141	227/227		139/141	205/205
								342	Inverness	F		A	A		80/80		143/150	183/183	151/159	141/143	227/227		141/141	191/205
								343	Inverness	F		A	A		80/80		143/150	183/183	171/171	143/143	225/225		135/135	205/205
								344	Inverness	F		A	A		80/80		145/	183/183	151/165	141/143	225/227		135/141	205/205
								345	Inverness	F		A	A		80/80		145/150	183/183	159/165	139/143	227/227		135/141	205/205
								346	Inverness	F		A	A		80/80		150/150	183/189	145/149	141/143	225/227		141/141	205/205
								347	Inverness	F		A	A				143/143	183/189	151/169	141/143	227/227		137/141	205/205
								140	Inverness	F	82	A	A	F	80/80	87/89	143/151	183/183	153/173	141/143	223/225	158/168	135/141	205/205
								141	Inverness	F	82	A	A	W	80/80	89/95	143/151	183/183	153/165	143/143	225/225	154/154	135/135	205/205
								142	Inverness	F	82	L	B	B2	80/80	87/89	151/151	183/183	165/173	141/143	223/225	158/168	135/141	205/205
								143	Inverness	F	82	L	B	B2		85/87			151/171	141/143	223/225		135/141	205/205
								73	Sussex	F	4	L	B	B2	80/80	87/87	143/154	191/191	171/171	143/155	233/233	142/142	135/135	199/203
								74	Sussex	F	4	L	B	B2	80/80			189/191		139/143	233/233	142/142
								75	Sussex	F	4	P	B	B2	80/80	87/87	143/154	189/191	159/171	139/143	233/233	142/142	135/135	199/203
								76	Sussex	F	4	P	B	B2	80/80	87/87	143/154	191/191	171/171	143/155	233/233	142/142	135/135	199/203
								77	Sussex	F	4	P	B	B2	80/80	87/87	143/154	191/191	171/171	143/155	233/233	142/144	135/135	199/203
								78	Sussex	F	4	P	B	B2	80/80	87/87	143/154	189/191	159/171	143/155	233/233	142/142	135/135	199/203
								79	Sussex	F	4	P	B	B2	80/80	87/87	143/154	191/191	171/171	139/143	233/233	142/142	135/135	199/203
								80	Sussex	F	4	P	B	B2	80/80	87/87	143/154	189/191	159/171	143/155	233/233	142/142	135/135	199/203
								81	Sussex	F	4	P	B	B2	80/80	87/87	143/154	191/191	171/171	143/155	233/233	142/144	135/135	199/203
								82	Sussex	F	4	P	B	B2	80/80	87/87	143/154	191/191	171/171	139/143	233/233	142/144	135/135	199/203
								86	Sussex	F	4	P	B	B2	80/80	87/87	143/154	189/191	159/171	143/155	233/233	142/144	135/135	199/203
								83	Sussex	F	4	A	A	W (prob Orange)	80/80	87/87	143/154	189/191	159/171	139/143	233/233	142/142	135/135	199/203
								84	Sussex	F	4	A	A		80/80	87/87	143/154	191/191	169/169	139/143	233/233	142/144	135/135	199/203
								85	Sussex	F	4	A	A		80/80	87/87	154/154	189/191	159/169	139/155	233/233	142/144	135/135	203/203
								49	Sussex	F	5	L	B	B2	84/87	87/87	143/145	189/191	159/165	139/139	223/229	148/148	135/135	203/209
								50	Sussex	F	5	L	B	B2	84/87	87/87	143/145	189/191	159/165	139/139	223/229	148/148	135/135	203/209
								52	Sussex	F	5	A	A	B2?	87/94	87/91	143/143	189/191	159/171	139/139	223/229	148/148	135/135	199/203
								53	Sussex	F	5	A	A	B2?	87/94	87/91	143/145	189/191	159/171	139/139	223/233	148/148	135/135	199/203
								54	Sussex	F	5	A	A	B2?	87/94	87/91	143/143	189/191	159/171	139/139	223/229	148/148	135/135	203/203
								107	Sussex	F	9	A	A	UM A	80/94	87/87	143/154	175/175	165/165	139/141	221/231	144/158	135/137	213/215
								55	Sussex	F	17	L	B	B2	80/80	87/91	143/143	191/191	165/165	139/139	223/233		133/135	203/203
								56	Sussex	F	17	P	B	B2	80/80	87/91	143/145		165/189	139/139	223/233		133/135	203/209
								57	Sussex	F	17	P	B	B2	80/80	87/91	143/145	191/191	165/165	139/139	223/233	156/168	133/135	203/203
								58	Sussex	F	17	A	A	F	80/80	91/91	143/145	191/191	165/165	139/139	233/233	148/168	133/135	203/209
								13	Sussex	F	20	L	B	B2	80/94	87/95	143/143	189/193	157/169	133/155	233/233	142/142	133/137	209/209
								14	Sussex	F	20	L	B	B2	80/94	87/95		189/193	157/169	133/155	233/233	142/142	133/137	209/209
								15	Sussex	F	20	L	B	B2	80/94	87/95	143/145	191/193	169/175	133/155	223/233	142/158	133/135	209/209
								17	Sussex	F	20	L	B	B2	80/94	87/95	143/145	191/193	169/175	133/155	223/233	156/158	133/137	209/209
								20	Sussex	F	20	A	A	W (Light Green)	87/87	83/85	154/154	189/195	165/165		217/217	154/154	137/137
								21	Sussex	F	20	A	A	A	80/94	87/97	143/143	189/191	157/175	133/159	233/233	156/158	135/137	203/209
									Sussex	F	20	A	A	UM A	80/ 93	83/85	143/145	187/189	157/174	133/159	223/231	158/158	135/137	209/209
								267	Sussex	F	24	P	B	B2	80/80	87/95	143/154	191/191	169/173	139/139	231/235	138/144	135/143	199/203
								268	Sussex	F	24	P	B	B2	80/80	87/95	143/154	191/191	169/173	139/153	231/235	142/144	135/143	199/203
								269	Sussex	F	24	P	B	B2	80/80	87/95	143/154	191/191	169/173	139/153	231/235	142/144	137/143	199/203
								35	Sussex	F	26	L	B	B2	80/87	87/87	143/154	191/191	165/165	139/157	229/233	148/148	135/135	203/203
								36	Sussex	F	26	L	B	B2	80/87	87/87	143/154	191/191	165/169	139/157	229/233	148/148	135/137	203/203
								37	Sussex	F	26	L	B	B2	87/87	87/87	143/154	191 191	165/169	139/139	229/229	148/148	135/135	203/203
								38	Sussex	F	26	P	B	B2	87/87			189/191		139/139	229/233	148/148
								41	Sussex	F	26	P	B	B2	84/87	87/87	143/154	189/191	165/165	139/139	223/229	148/148	135/137	203/203
								258	Sussex	F	32	P	B	B2	80/80	87/93	143/145	191/193	161/181	139/141	227/231	148/156	135/143	199/209
								259	Sussex	F	32	P	B	B2	80/80	87/93	143/145	191/193	161/181	139/141	227/231	148/156	135/143	199/209
								260	Sussex	F	32	P	B	B2	80/80	87/93	143/145	191/193	161/181	139/141	227/231	148/156	135/143	199/209
								262	Sussex	F	32	P	B	B2	80/80	87/93	143/145	191/193	161/181	139/141	227/231	148/148	143/143	199/209
								264	Sussex	F	32	P	B	B2	80/80	87/93	143/145	191/193	161/181	139/141	227/231	148/156	135/143	199/209
								1	Sussex	F	36	L	B	B2	80/94	91/95	143/143	191/191	171/171	139/149	233/233	148/148	143/143	209/209
								2	Sussex	F	36	L	B	B2	80/94			191/191		139/149	233/233	142/148		209/209
								4	Sussex	F	36	P	B	B2	80/80	91/95	143/143	191/191	177/187	139/149	233/233	142/148	135/143	203/209
								5	Sussex	F	36	P	B	B2	80/80	87/91	143/143	191/191	171/187	139/149	233/233	142/148	135/143	203/209
								6	Sussex	F	36	L	B	B2	80/94	91/95	143/143	191/191	171/187	139/149	233/233	142/148	143/143	209/209
								132	Sussex	F	36	A	A	F	80/94	87/95	145/145	191/191	171/177	139/139	233/233	142/148	135/143	203/209
								61	Sussex	F	38	P	B	B2	94/94	87/87	143/143		159/175	139/139	233/233	142/156	137/143	203/203
								65	Sussex	F	38	P	B	B2	84/94	87/87	143/143	189/191	159/177	139/139	233/233	142/156	137/143	203/203
								25	Sussex	F	45	L	B	B2	80/84	87/87	143/145	189/189	157/171	139/145	233/233	148/156	137/143	199/209
								26	Sussex	F	45	L	B	B2	80/84	87/87	143/145	189/191	157/177	139/145	233/233	148/156	137/143	199/209
								27	Sussex	F	45	L	B	B2		87/87	143/145	189/189	157/171	139/145	233/233		137/143	199/209
								28	Sussex	F	45	L	B	B2	80/84	87/87	143/145	189/189	157/171	139/145	233/233	148/156	137/143
								29	Sussex	F	45	P	B	B2	80/84	87/87	143/145	189/189	157/171	139/145	233/233	148/156	137/143	199/203
								31	Sussex	F	45	P	B	B2	80/84	87/87	143/145	189/191	157/177	139/145	233/233	148/156	135/137	199/203
								32	Sussex	F	45	P	B	B2		87/87	143/145		157/177	139/145	233/233		135/137
								33	Sussex	F	45	P	B	B2	80/94	87/87	143/145	189/191	157/171	139/155	223/233	144/156	137/143	199/203
								34	Sussex	F	45	A	A	F	80/94	87/87	143/143	189/191	171/177	139/155	223/233		135/143	203/209
								274	Sussex	F	49	P	B	B2	80/80	87/95	143/154	191/191	161/169	139/139	231/231		137/143	203/209
								275	Sussex	F	49	P	B	B2	80/80	87/87	143/143	191/191	161/169	139/139	231/231	138/148	137/143	203/209
								276	Sussex	F	49	P	B	B2	80/94	87/87	143/154	189/191	169/169	139/139	231/231	138/142	137/143
								277	Sussex	F	49	P	B	B2	87/96	81/81		163/169	189/189			138/144	139/139	229/230
								104	Sussex	F	49	A	A	UM A	80/84	87/95	145/145	189/191	167/171	139/139	233/233	142/142	135/143	203/203
								105	Sussex	F	49	A	A	UM A		87/87	143/143		161/169				137/143	203/209
								113	Sussex	F	58	A	A	W (W)	80/80	93/97	145/154	189/191	157/157	139/139	221/231	142/142	139/143	199/203
								119	Sussex	F	58	A	A	W (O)	80/80	93/97	145/154	189/191	157/157	139/139	221/231	142/142	143/143	199/203
								118	Sussex	F	58	A	A	W (DG)	80/94	87/91	143/145	191/191	171/175	139/157	231/233	134/154	133/135	203/209
								114	Sussex	F	58	A	A	F	80/94	93/97	143/145	189/189	157/157	133/139	221/231	142/142	139/143	199/209
								115	Sussex	F	58	L	B	B2	80/80	91/91	145/145	191/193	175/175	157/157	221/231	134/148	133/135	203/203
								43	Sussex	F	59	L	B	B2	94/94	91/91	143/143	189/189	165/173	139/139	223/229	148/148	135/135	199/203
								44	Sussex	F	59	L	B	B2	87/94	91/91	143/143	189/191	165/173	139/139	223/229	148/148	135/135	199/203
								45	Sussex	F	59	L	B	B2	87/94	91/91	143/143	189/191	159/173	139/139	223/233	148/148	135/135	199/199
								46	Sussex	F	59	A	A	W (P)	87/94	91/91	143/143	189/191	159/173	139/139	223/229	148/148	135/135	199/203
								272	Sussex	F	92	P	P	B2	80/94	91/97	143/145	189/191	157/161	133/139	221/231	148/158	137/139	203/209
								273	Sussex	F	92	P	P	B2	80/80		145/145	189/193	159/159	139/141	221/227	148/148	139/139	209/209
								10	Sussex	F	36	A	A	W (UM)	80/80	91/95	145/145	191/191	177/187	139/149	233/233	148/148	135/143	203/209
								108	Sussex	F	32	A	A	F	80/80	87/87	143/143	193/193	165/181	141/141	229/229	148/148	135/143	209/209
								11	Sussex	F	36	A	A	W (Yellow)	80/80	91/95	145/145	191/191	177/187	139/149	233/233	142/148	143/143	203/209
								12	Sussex	F	36	A	A	W (Orange)	80/94	87/91	145/145	191/191	171/187	139/149	233/233	142/148	135/143	209/209
								63	Sussex	F	38	A	A	UM A		87/91	143/154	189/191	159/177	139/139	233/233	138/144	135/137	203/209
								67	Sussex	F	38	A	A	UM A	84/94	87/91	143/143	189/191	159/177	139/139	233/233	144/156	137/137	203/209
									Sussex	M	4		P	B2	80/	87/	154/	191/	169/	155/	233/	144/	135/	203/
									Sussex	M	4		P	B2	80/	87/	154/	191/	169/	155/	233/	144/	135/	203/
									Sussex	M	5		P	B2	94/	91/	143/	189/	159/	139/	223/	148/	135/	203/
								282	Sussex	M	9	A	A	B2	87/	81/		165/	177/			138/	139/	231/
								283	Sussex	M	9	A	A	B2	87/	81/		165/	177/			138/	159/	221/
								284	Sussex	M	9	A	A	B2	87/			165/				136/
								285	Sussex	M	9	A	A	B2	87/	93/		165/	177/			138/	143/	231/
								286	Sussex	M	9	A	A	B2	87/	81/		165/	177/			138/	143/	231/
								287	Sussex	M	9	A	A	B2	87/	81/		165/	177/			138/	143/	221/
								39	Sussex	M	26	P	B	B2	94/	87/	154/	191/	165/	139/	233/	156/	137/	203/
								40	Sussex	M	26	P	B	B2		87/	154/	191/	169/	139/	233/		135/	203/
								257	Sussex	M	32	P	P	B2	80/	87/	143/	193/	179/	141/	227/	148/	143/	209/
								261	Sussex	M	32	P	P	B2	80/	87/	143/	193/	165/	141/	227/	148/	143/	209/
								263	Sussex	M	32	P	P	B2	80/	87/	143/	193/	181/	141/	227/	148/	143/	209/
								7	Sussex	M	36	P	P	B2	94/	87/	143/	191/	171/	139/	233/	148/	135/	209/
								8	Sussex	M	36	P	P	B2	80/	87/	143/		177/				143/	203/
								9	Sussex	M	36	P	P	B2	80/	95/	143/	191/	171/	139/	233/	148/	135/	209/
								62	Sussex	M	38	P	P	B2	94/	87/	143/	191/	177/	139/	233/	156/	137/	209/
								64	Sussex	M	38	P	P	B2	80/	87/	143/	191/	169/	139/	233/	144/	137/	203/
								66	Sussex	M	38	P	P	B2	80/	87/	154/	191/	169/	139/	233/	144/	135/	203/
								30	Sussex	M	45	P	P	B2	94/	87/	143/	189/	171/	139/	233/	148/	143/	209/
								106	Sussex	M	49	P	P	B2	94/	95/	143/	191/	161/	139/	231/	148/	143/	203/
								117	Sussex	M	58	P	P	B2	94/	97/	143/	189/	157/	133/	231/	142/	143/	209/
								270	Sussex	M	92	P	P	B2	80/	91/	145/	189/	157/	139/	221/	142/	139/	209/
								271	Sussex	M	92	P	P	B2	80/	91/	145/	191/	165/	139/	221/	142/	139/	209/
								16	Sussex	M	20	L	P	B2	80/	97/	145/	189/	157/	159/	223/	156/	137/	209/
								18	Sussex	M	20	P	P	B2	80/	97/	145/	189/	157/	133/	223/	156/	135/	209/
								19	Sussex	M	20	P	P	B2	94/	97/	143/		157/	159/	233/	156/	135/	209/
								266	Sussex	M	24	P	P	B2	80/	87/	154/	177/	165/	139/	231/	144/	137/	203/
								111	Sussex	M	24	P	P	B2		87/	154/		165/				137/	203/
								* Adult, Pupa, Larva
								** Adult or Brood (pupa, larva)
								*** Foundress, worker, B2 (reproductive brood)
